# Supplementary material for: Attitudes of Parents with Regard to Vaccination of Children against COVID-19 in Poland. A Nationwide Online Survey
Source: Vaccines (Basel). 2021 Oct 17;9(10):1192. doi: 10.3390/vaccines9101192 (PMC8539339; doi:10.3390/vaccines9101192)
Supplement: Supplementary file 1 [file vaccines-09-01192-s001.zip]

Archive with 1 entries (1 files):
- vaccines-1387867-supplementary.pdf
